# Supplementary material for: Quality and readability of web-based Arabic health information on COVID-19: an infodemiological study
Source: BMC Public Health. 2021 Jan 18;21:151. doi: 10.1186/s12889-021-10218-9 (PMC7812558; doi:10.1186/s12889-021-10218-9)
Supplement: Supplementary file 1 — Additional file 1: Table S1 A list of eligible websites included for quality and readability analyses. [file 12889_2021_10218_MOESM1_ESM.xlsx]

## Sheet: Sheet1
No	Website
1	https://www.who.int/ar/emergencies/diseases/novel-coronavirus-2019/advice-for-public/q-a-coronaviruses
2	https://www.mayoclinic.org/ar/diseases-conditions/coronavirus/symptoms-causes/syc-20479963
3	https://www.chla.org/blog/health-and-safety-tips/novel-coronavirus-what-you-should-know-arabic
4	https://www.un.org/ar/coronavirus/covid-19-faqs
5	https://www.unicef.org/lebanon/ar/فيروس-كورونا
6	https://www.moh.gov.sa/HealthAwareness/EducationalContent/Corona/Pages/corona.aspx
7	https://ar.wikipedia.org/wiki/مرض_فيروس_كورونا_2019
8	https://www.moh.gov.bh/COVID19/About
9	https://www.msf.org/ar/أنشطة-مكافحة-فيروس-كورونا-كوفيد-19
10	https://www.moh.gov.om/ar/corona
11	https://storymaps.arcgis.com/stories/a28104ee7ec8434591453d958d1b3b91
12	https://www.popsci.ae/ما-هو-فيروس-كورونا؟-وكوفيد-19؟-وما-الفار/
13	https://www.mohap.gov.ae/ar/AwarenessCenter/Pages/COVID-19.aspx
14	https://www.icrc.org/ar/فيروس-كورونا-جائحة-كوفيد-19
15	https://corona.e.gov.kw/Ar/Home/NovelCoronavirus
16	https://www.health.nsw.gov.au/Infectious/diseases/Pages/coronavirus-faqs-ar.aspx
17	https://mawdoo3.com/ما_هو_فيروس_كورونا_الجديد_2019-20
18	https://covid19.sd/
19	https://www.scientificamerican.com/arabic/articles/news/experimental-drug-grabs-attention-during-searching-for-cure-for-coronavirus/
20	https://files.ontario.ca/moh-coronavirus-info-sheet-arabic-2020-02-18.pdf
21	https://www.scidev.net/mena/disease/news/Corona-COVID-19-infects-unexpected-ways.html
22	https://www.dailymedicalinfo.com/view-article/طرق-انتقال-فيروس-كورونا-وكيف-يمكن-الح/
23	https://www.altibbi.com/فيديوهات-طبية/الامراض-المعدية/كل-ما-تود-معرفته-فيروس-كورونا-الجديد-كوفيد-مع-ال-جمال-606
24	http://covid19.cipalgerie.com/ar/تدابير-الحماية/
25	https://www.almuheet.net/62046/
26	https://www.feedo.net/MedicalEncyclopedia/BodyHealth/RespiratorySystemAndLung/CoronaVirus.htm
27	https://ar.wikihow.com/علاج-فيروس-كورونا
28	https://se77ah.com/art-2018-كيفية-الوقاية-من-فيروس-كورونا
29	https://www.postroots.com/علاج-فيروس-كورونا-كوفيد-19/
30	https://saydaly22.blogspot.com/2020/02/covid-19-treatment.html
31	https://www.elconsolto.com/news/health-news/details/2020/3/5/1736744/علماء-القطط-والكلاب-لا-تنقل-فيروس-كورونا
32	https://www.mosoah.com/health/conditions-and-disease/تقرير-عن-فيروس-كورونا/
33	https://www.magrabi.com.sa/ar/blog/فيروس-كورونا-الجديد
34	https://ar.wfp.org/stories/covid-19-how-to-stay-safe-ar
35	https://www.hiamag.com/صحة/صحة/1155486-تحذير-طبي-كمامة-n95-لا-تحمي-من-فيروس-كورونا
36	https://www.annajah.net/أهم-الأسئلة-حول-فيروس-كورونا-ونصائح-للوقاية-منه-article-27607
